# Supplementary material for: Fuzzy comprehensive evaluation and quantitative weight analysis in structure management of human resources
Source: PLoS One. 2023 Jul 21;18(7):e0288795. doi: 10.1371/journal.pone.0288795 (PMC10361521; doi:10.1371/journal.pone.0288795)
Supplement: S1 Data — (ZIP) [file pone.0288795.s001.zip]

Archive with 16 entries (15 files):
- data/
- data/Figure 1.vsdx
- data/Figure 2.vsdx
- data/Figure 3.vsdx
- data/Figure 4.vsdx
- data/Figure 5.opju
- data/Figure 6a.opju
- data/Figure 6b.opju
- data/Figure 6c.opju
- data/Figure 6d.opju
- data/Figure 6e.opju
- data/Figure 7.opju
- data/Figure 8.opju
- data/Figure 9.opju
- data/data.xps
- data/Model algorithm code.txt
