# Supplementary material for: Fuzzy comprehensive evaluation and quantitative weight analysis in structure management of human resources
Source: PLoS One. 2023 Jul 21;18(7):e0288795. doi: 10.1371/journal.pone.0288795 (PMC10361521; doi:10.1371/journal.pone.0288795)
Supplement: S1 Data — (ZIP) [file pone.0288795.s001.zip › data/data.xps]

## Sheet: Sheet1
Fig 5							Fig 6a					Fig 7
	U1	U2	U3	U4	U5			U11	U12	U13		Factor	Evaluation score
U1	1	1	5	7	6		U11	1	3	5			Employee recruitment	Employee benefit	Employee training
U2	1	1	3	6	4		U12	0.333333	1	2		Strategic	52.168	61.553	46.007
U3	0.2	0.333333	1	3	2		U13	0.2	0.5	1		Management	64.717	52.396	61.775
U4	0.142857	0.166667	0.333333	1	1		Fig 6b					Economic	58.788	63.177	74.323
U5	0.166667	0.25	0.5	1	1			U31	U32	U33		Technical	71.911	81	63.408
							U31	1	4	5		Risk	44.424	50.58	47.793
							U32	0.25	1	4
Fig 9							U33	0.2	0.25	1
Factor	Classification error ratio(%)						Fig 6c					Fig 8
	The proposed algorithm	Zhu et al. (2022)	AHP	Entropy method	Priority graph method			U21	U22			Factor	Accuracy(%)
Strategic	7.417	7.925	10.668	10.211	13.156		U21	1	5				The proposed algorithm	Zhu et al. (2022)	AHP	Entropy method	Priority graph method
Management	6.695	7.66	9.185	11.37	12.232		U22	0.2	1			Strategic	85.899	76.828	73.31	62.49	50.21
Economic	7.853	8.362	10.344	11.41	12.12		Fig 6d					Management	81.672	79.336	72.893	63.529	58.265
Technical	8.657	9.572	10.485	11.552	12.009			U41	U42			Economic	85.358	76.006	67.522	64.6	52.017
Risk	7.885	8.747	10.423	10.982	12.303		U41	1	3			Technical	76.487	73.547	71.215	62.706	54.221
							U42	0.333333	1			Risk	84.541	71.374	64.616	66.675	62.57
							Fig 6e
								U51	U52
							U51	1	0.333333
							U52	3	1
