# Supplementary material for: Fuzzy comprehensive evaluation and quantitative weight analysis in structure management of human resources
Source: PLoS One. 2023 Jul 21;18(7):e0288795. doi: 10.1371/journal.pone.0288795 (PMC10361521; doi:10.1371/journal.pone.0288795)
Supplement: S1 Data — (ZIP) [file pone.0288795.s001.zip › data/Model algorithm code.txt]

// Define the evaluation factors and criteria for the human resource structure management optimization model
Factors = ["strategy", "management", "economy", "technology", "risk"]
Criteria = {
    "strategy": ["market share", "brand reputation", "innovation"],
    "management": ["leadership", "interpersonal skills", "communication skills"],
    "economy": ["sales revenue", "cost control", "asset utilization"],
    "technology": ["R&D investment", "technological progress", "product quality"],
    "risk": ["financial risk", "reputational risk", "operational risk"]
}

// Perform fuzzy comprehensive evaluation for each evaluation criterion to obtain the fuzzy evaluation result
for factor in Factors:
    for criterion in Criteria[factor]:
        fuzzy_evaluation = FuzzyComprehensiveEvaluation(criterion)

// Determine the weights of each factor based on Analytic Hierarchy Process (AHP)
weights = AnalyticHierarchyProcess(Factors)

// Calculate the contribution of each factor to the overall evaluation by weighting the fuzzy evaluation result
contribution = {}
for factor in Factors:
    weighted_sum = 0
    for criterion in Criteria[factor]:
        weighted_sum += fuzzy_evaluation[criterion] * weights[factor][criterion]
    contribution[factor] = weighted_sum

// Calculate the overall evaluation result by weighting the contribution of each factor
result = 0
for factor in Factors:
    result += contribution[factor] * weights[factor]

return result
